# Supplementary material for: The Application of Fulvic Acid Can Enhance the Performance of Rice Seedlings Under Low-Nitrogen Stress
Source: Plants (Basel). 2025 Sep 18;14(18):2892. doi: 10.3390/plants14182892 (PMC12473537; doi:10.3390/plants14182892)
Supplement: Supplementary file 1 [file plants-14-02892-s001.zip]

Archive with 3 entries (3 files):
- Table S1 Percentage changes in NR, GS, GOT, and GPT under other treatments compared to T1 treatment.xlsx
- Table S2 Percentage changes in SOD, POD, CAT, O2-, H2O2, and MDA under other treatments compared to T1 treatment.xlsx
- Table S3 Percentage changes in Soluble sugars, Soluble proteins, Free amino acids, and Proline under other treatments compared to T1 treatment.xlsx
