# Supplementary material for: The Application of Fulvic Acid Can Enhance the Performance of Rice Seedlings Under Low-Nitrogen Stress
Source: Plants (Basel). 2025 Sep 18;14(18):2892. doi: 10.3390/plants14182892 (PMC12473537; doi:10.3390/plants14182892)
Supplement: Supplementary file 1 [file plants-14-02892-s001.zip › Table S1 Percentage changes in NR, GS, GOT, and GPT under other treatments compared to T1 treatment.xlsx]

## Sheet: Sheet1
Table S1: Percentage changes in NR, GS, GOT, and GPT under other treatments compared to T1 treatment
		J 654					J 100
		T2 (%)	T3 (%)	T4 (%)	T5 (%)	T6 (%)	T2 (%)	T3 (%)	T4 (%)	T5 (%)	T6 (%)
NR	5d	26.0631	50.823	76.749	43.4842	42.1811	27.1896	52.2641	77.9341	49.1529	49.4917
	10d	37.9442	60.7436	82.5588	72.8814	43.193	54.451	76.9892	99.6125	94.1693	65.9516
	15d	35.7341	64.1551	85.2676	82.4931	50.2493	53.2702	78.2796	100.431	94.256	70.1837
GS	5d	20.3343	37.0485	50.7835	44.2804	35.0361	13.6127	33.8578	47.7724	44.543	28.3048
	10d	36.5873	63.4617	71.1568	58.6315	41.6783	35.0976	64.0309	67.3264	63.9582	51.1303
	15d	27.9037	68.6762	81.953	45.5526	32.0336	27.6047	74.9408	81.0761	67.0675	60.7039
GOT	5d	8.91938	29.717	33.2905	18.5439	17.6387	6.99862	29.6237	31.5971	25.5392	23.6806
	10d	9.27776	27.2677	38.6434	18.6483	11.3459	8.91242	23.8114	41.9249	12.82	10.9913
	15d	14.1734	44.1154	56.751	29.2635	29.9825	9.81019	51.9514	63.617	40.8189	40.5843
GPT	5d	13.9077	18.0625	18.6967	19.6151	10.3652	8.79407	10.9175	11.238	11.9992	3.98638
	10d	27.3684	29.8904	41.4474	25.636	20.3289	27.8148	29.8791	44.2452	23.4779	14.0117
	15d	45.2221	62.0253	79.3676	27.2524	26.1107	50.048	91.8348	106.34	27.5216	24.7358
Note: A negative sign before the numerical value indicates a decrease, while the absence of a negative sign signifies an increase.
