# Supplementary material for: The Application of Fulvic Acid Can Enhance the Performance of Rice Seedlings Under Low-Nitrogen Stress
Source: Plants (Basel). 2025 Sep 18;14(18):2892. doi: 10.3390/plants14182892 (PMC12473537; doi:10.3390/plants14182892)
Supplement: Supplementary file 1 [file plants-14-02892-s001.zip › Table S2 Percentage changes in SOD, POD, CAT, O2-, H2O2, and MDA under other treatments compared to T1 treatment.xlsx]

## Sheet: Sheet1
Table S2: Percentage changes in SOD, POD, CAT, O2-, H2O2, and MDA under other treatments compared to T1 treatment
		J 654					J 100
		T2 (%)	T3 (%)	T4 (%)	T5 (%)	T6 (%)	T2 (%)	T3 (%)	T4 (%)	T5 (%)	T6 (%)
SOD	5d	9.21679	76.2334	81.3063	35.1613	24.5598	1.93469	81.498	82.1273	29.1077	22.4707
	10d	98.1929	183.018	255.222	160.36	135.776	79.5788	206.802	243.671	192.136	177.322
	15d	47.5703	103.825	141.402	80.6816	82.5737	68.4365	127.294	142.937	106.975	104.291
POD	5d	4.92578	17.5445	60.9206	10.4318	7.42001	1.69683	24.7288	48.3477	15.1152	9.35571
	10d	21.0758	70.5859	96.567	32.5418	25.6545	19.6821	79.7284	90.2164	57.0702	55.2049
	15d	12.0142	48.6119	75.9864	31.8687	19.4104	6.09802	33.2457	45.617	25.7509	14.1578
CAT	5d	31.9755	124.013	133.524	109.154	76.2126	33.5536	160.678	161.624	142.635	87.0595
	10d	11.9988	152.742	150.943	60.4855	51.6092	1.45375	182.878	177.932	86.3367	81.2836
	15d	48.6027	156.091	172.553	79.6926	87.0393	37.9633	155.623	160.72	88.8412	91.0944
O2-	5d	-26.4693	-37.7467	-44.8968	-31.2517	-33.7281	-22.3738	-24.7385	-38.2447	-23.3743	-24.4657
	10d	-11.6025	-41.5145	-41.6358	-25.592	-18.3452	-14.2462	-35.7769	-37.8976	-25.7261	-18.8105
	15d	-2.23844	-36.4672	-41.5134	-22.219	-18.1314	-4.87157	-38.3968	-44.287	-29.1851	-29.7609
H2O2	5d	-13.7668	-42.0403	-48.7444	-28.8117	-21.7489	-7.77249	-36.4605	-48.5384	-23.1588	-19.3293
	10d	-5.84798	-33.4458	-41.408	-23.3018	-10.4588	-6.39175	-41.0997	-42.7033	-21.8786	-17.709
	15d	-7.25996	-37.5465	-38.3993	-32.4951	-12.0489	-2.37218	-35.5827	-36.8724	-33.1414	-6.21833
MDA	5d	-31.0006	-47.605	-57.641	-43.5722	-33.3682	-35.8262	-43.9846	-59.3556	-41.2356	-38.3979
	10d	-39.3888	-54.9404	-64.0586	-48.959	-42.8447	-48.3276	-57.1104	-71.1263	-57.884	-49.0785
	15d	-26.9713	-48.8154	-58.7364	-47.8888	-37.7614	-32.1467	-46.8385	-62.1148	-46.5462	-38.8417
Note: A negative sign before the numerical value indicates a decrease, while the absence of a negative sign signifies an increase.
