# Supplementary material for: The Application of Fulvic Acid Can Enhance the Performance of Rice Seedlings Under Low-Nitrogen Stress
Source: Plants (Basel). 2025 Sep 18;14(18):2892. doi: 10.3390/plants14182892 (PMC12473537; doi:10.3390/plants14182892)
Supplement: Supplementary file 1 [file plants-14-02892-s001.zip › Table S3 Percentage changes in Soluble sugars, Soluble proteins, Free amino acids, and Proline under other treatments compared to T1 treatment.xlsx]

## Sheet: Sheet1
Table S3: Percentage changes in Soluble sugars, Soluble proteins, Free amino acids, and Proline under other treatments compared to T1 treatment
		J 654					J 100
		T2 (%)	T3 (%)	T4 (%)	T5 (%)	T6 (%)	T2 (%)	T3 (%)	T4 (%)	T5 (%)	T6 (%)
Soluble sugars	5d	-13.8571	-22.9128	-47.329	-32.7929	-19.7811	-10.4171	-14.6687	-46.5945	-28.684	-11.5291
	10d	-25.0303	-40.0035	-60.8447	-41.3479	-30.7657	-27.0033	-39.1781	-60.0541	-39.4069	-29.8827
	15d	-17.8402	-35.8324	-58.3425	-37.4255	-24.0241	-21.3317	-35.7249	-59.9318	-37.7386	-23.924
Soluble proteins	5d	10.8651	21.464	38.6691	17.823	12.9549	6.20717	14.3984	24.5339	8.18327	3.14741
	10d	4.03523	30.4326	46.4119	17.336	13.4124	2.0313	18.056	42.4992	14.347	13.9181
	15d	9.40196	31.693	68.3084	25.6551	13.9989	3.02119	10.4663	48.6474	17.8343	5.11753
Free amino acids	5d	10.0882	24.4978	33.6609	27.0959	17.5459	5.84049	11.1941	21.1463	20.3514	8.10923
	10d	7.51515	29.3344	34.0833	14.7481	13.0302	2.60979	21.6767	30.2699	10.28	9.49514
	15d	3.3809	22.3806	33.9605	10.4844	4.79335	0.135709	10.5921	17.4205	5.46377	2.95104
Proline	5d	-7.69244	-34.9222	-37.588	-21.3602	-19.5455	-10.502	-43.4484	-47.2442	-21.8852	-18.4114
	10d	-14.719	-39.6353	-45.0774	-31.3591	-21.3418	-14.6647	-36.9314	-49.2542	-30.9186	-11.1612
	15d	-11.0127	-39.845	-44.4211	-27.2812	-25.9312	-5.54905	-33.8379	-35.4736	-18.9999	-17.8282
Note: A negative sign before the numerical value indicates a decrease, while the absence of a negative sign signifies an increase.
